# Supplementary material for: Species-specific transcriptional profiles of the gut and gut microbiome of Ceratitis quilicii and Ceratitis rosa sensu stricto
Source: Sci Rep. 2019 Dec 4;9:18355. doi: 10.1038/s41598-019-54989-z (PMC6892911; doi:10.1038/s41598-019-54989-z)
Supplement: Supplementary file 2 — Table S1 [file 41598_2019_54989_MOESM2_ESM.xlsx]

## Sheet: Male_Differentially_Expressed
Table S1: Transcripts that were differentially expressed between male C. rosa s.s and male C. quilicii.
	TransDecoder Annotation		OrthoMCL Analysis					Best BLAST Hit Swiss-Prot Database					Best BLAST Hit NCBI nr Database							EdgeR Analysis - Highland vs Lowland
Feature ID	ORF	Lengh (aa)	Taxon Name	Best Hit	E - value	% Identity	% Match	Description	% Coverage	E -value	% Identity	Gaps	Description	% Coverage	E -value	% Identity	Gaps	Signa lP	ITM helix	logFC	logCPM	PValue	FDR
C.r_10011	5prime_partial	1101	Anopheles gambiae	agam|AGAP004817-PA	1e-88	53	51	Protein lingerer	27	8e-149	84.97	13	PREDICTED: protein lingerer isoform X1 [Ceratitis capitata]	88	0	95.19	11	-	-	2.70073	2.67972	0.000207451	0.0182023
C.r_10226	5prime_partial	1372	Unknown	-	-	-	-	RNA-directed RNA polymerase VP1	77	7e-73	25.49	176	putative polymerase [Bloomfield virus]	99	0	59.48	12	-	-	-0.0237282	11.0147	0.97106	1
C.r_10310	complete	317	Drosophila melanogaster	dmel|FBpp0073413	5e-99	53	99	Pyridoxal phosphate phosphatase	88	2e-36	29.97	21	PREDICTED: pyridoxal phosphate phosphatase [Ceratitis capitata]	99	0	91.46	0	-	-	2.89468	2.55997	9.50071e-05	0.00979083
C.r_10334	complete	406	Unknown	-	-	-	-	RNA polymerase II elongation factor Ell	24	2e-11	33.33	0	PREDICTED: RNA polymerase II elongation factor Ell-like, partial [Ceratitis capitata]	79	5e-53	38.29	52	-	-	3.84346	3.58157	4.31446e-07	0.000106853
C.r_10341	complete	519	Drosophila melanogaster	dmel|FBpp0079515	1e-114	42	94	Cytochrome P450 4e3	94	1e-134	42.48	12	PREDICTED: probable cytochrome P450 4e1 [Ceratitis capitata]	99	0	86.87	0	-	Yes	2.67891	4.11736	0.000155194	0.0145305
C.r_10346	3prime_partial	471	Drosophila melanogaster	dmel|FBpp0079407	1e-117	59	68	Laccase-1	23	3e-27	50.93	2	PREDICTED: uncharacterized protein LOC101453905 [Ceratitis capitata]	99	0	95.54	1	-	-	0.959344	3.41758	0.154039	1
C.r_10489	complete	1467	Drosophila melanogaster	dmel|FBpp0089126	0	64	98	Carboxypeptidase D	94	0	64.64	30	PREDICTED: carboxypeptidase D isoform X1 [Ceratitis capitata]	99	0	96.4	7	Yes	Yes	2.32174	3.28509	0.00103079	0.0562746
C.r_10575	complete	539	Drosophila melanogaster	dmel|FBpp0071804	1e-177	62	94	Putative inorganic phosphate cotransporter	80	4e-75	31.57	26	PREDICTED: putative inorganic phosphate cotransporter [Ceratitis capitata]	99	0	89.76	9	-	Yes	3.28443	3.49099	8.37945e-06	0.00142882
C.r_10610	internal	235	Drosophila melanogaster	dmel|FBpp0075491	3e-20	31	95	Fat-body protein 1	95	6e-20	31.2	31	PREDICTED: fat-body protein 1-like [Ceratitis capitata]	93	4e-138	95.89	0	-	-	-2.75778	5.93672	8.21789e-05	0.00888632
C.r_10648	complete	203	Drosophila melanogaster	dmel|FBpp0112123	1e-81	68	99	Flavin reductase (NADPH)	95	2e-33	34.02	2	PREDICTED: flavin reductase (NADPH) [Ceratitis capitata]	99	4e-116	88.12	0	-	-	-2.71038	1.4461	0.000400533	0.0294267
C.r_10662	complete	1231	Unknown	-	-	-	-	Uncharacterized protein S2	59	4e-15	22.14	117	putative major core protein [Bloomfield virus]	99	0	55.61	23	-	-	-0.3444	10.8733	0.598572	1
C.r_10735	3prime_partial	436	Drosophila melanogaster	dmel|FBpp0086694	0	89	99	Heat shock 70 kDa protein cognate 5	99	0	88.97	4	PREDICTED: heat shock 70 kDa protein cognate 5 [Ceratitis capitata]	95	0	99.27	0	-	-	1.50544	2.34705	0.0316032	0.59035
C.r_11081	complete	216	Drosophila melanogaster	dmel|FBpp0088836	5e-74	59	98	Protein CREG1	77	2e-29	34.94	3	PREDICTED: protein CREG1 [Ceratitis capitata]	99	1e-144	94.88	0	Yes	Yes	6.18348	2.37273	1.60029e-10	1.11693e-07
C.r_11090	internal	173	Anopheles gambiae	agam|AGAP010772-PA	1e-49	55	99	Fibrinogen C domain-containing protein 1	99	3e-45	43.41	13	PREDICTED: fibrinogen C domain-containing protein 1 [Bactrocera oleae]	99	9e-78	65.32	0	-	-	0.799172	0.231062	0.318503	1
C.r_11105	complete	267	Drosophila melanogaster	dmel|FBpp0072838	2e-51	56	66	Unknown	-	-	-	-	PREDICTED: uncharacterized protein LOC101450058 [Ceratitis capitata]	76	1e-125	95.1	0	Yes	-	4.75078	4.47601	1.46067e-09	7.734e-07
C.r_11172	3prime_partial	202	Drosophila melanogaster	dmel|FBpp0074444	9e-09	31	97	Unknown	-	-	-	-	PREDICTED: flocculation protein FLO11-like isoform X1 [Ceratitis capitata]	40	5e-29	87.5	2	Yes	-	0.570608	2.60433	0.400326	1
C.r_11206	complete	398	Aedes aegypti	aaeg|AAEL002597-PB	2e-69	61	78	WW domain-binding protein 2	40	3e-31	43.64	9	PREDICTED: WW domain-binding protein 2 isoform X1 [Bactrocera dorsalis]	99	8e-145	86.35	6	-	-	3.46143	2.04516	1.08683e-05	0.00175433
C.r_11227	complete	390	Drosophila melanogaster	dmel|FBpp0079653	1e-105	54	86	Proclotting enzyme	71	3e-37	31.71	24	PREDICTED: serine protease 29-like [Ceratitis capitata]	99	0	90.13	7	Yes	-	4.39416	4.32204	1.24622e-08	5.62813e-06
C.r_11283	5prime_partial	1137	Drosophila melanogaster	dmel|FBpp0084432	0	51	98	Protein toll	96	0	50.96	35	PREDICTED: protein toll-like [Ceratitis capitata]	99	0	97.62	0	-	Yes	0.846338	3.79625	0.2084	1
C.r_11344	complete	231	Drosophila melanogaster	dmel|FBpp0072480	9e-99	78	100	B-cell receptor-associated protein 31	93	3e-41	41.25	31	PREDICTED: B-cell receptor-associated protein 31 [Ceratitis capitata]	99	5e-132	96.58	4	-	Yes	5.5874	1.80683	6.89933e-09	3.3106e-06
C.r_11354	complete	616	Drosophila melanogaster	dmel|FBpp0088489	1e-169	50	100	Signal transducer and transcription activator	99	0	49.84	45	PREDICTED: signal transducer and transcription activator-like [Ceratitis capitata]	98	0	96.51	0	-	-	1.13766	2.74503	0.100013	0.938115
C.r_11370	complete	435	Drosophila melanogaster	dmel|FBpp0080486	0	72	100	Cytochrome b5-related protein	99	0	72.12	2	PREDICTED: cytochrome b5-related protein-like [Ceratitis capitata]	99	0	94.7	0	-	Yes	0.784507	3.8433	0.24029	1
C.r_11390	internal	112	Unknown	-	-	-	-	Actin cytoskeleton-regulatory complex protein end-3	26	0.11	51.72	0	PREDICTED: ring-infected erythrocyte surface antigen-like [Ceratitis capitata]	81	2e-45	91.21	0	-	-	-0.620247	4.32685	0.348908	1
C.r_11453	complete	821	Drosophila melanogaster	dmel|FBpp0112018	0	70	97	Solute carrier organic anion transporter family member 5A1	86	4e-64	25.31	88	PREDICTED: solute carrier organic anion transporter family member 1C1-like [Ceratitis capitata]	99	0	96.71	0	-	Yes	5.77745	4.70007	3.40869e-12	4.12284e-09
C.r_11657	complete	591	Drosophila melanogaster	dmel|FBpp0084087	0	85	100	Bifunctional purine biosynthesis protein PURH	99	0	71.91	2	PREDICTED: bifunctional purine biosynthesis protein PURH [Ceratitis capitata]	99	0	98.64	0	-	-	-2.68785	3.40373	0.000159852	0.0148759
C.r_11658	complete	591	Drosophila melanogaster	dmel|FBpp0084087	0	85	100	Bifunctional purine biosynthesis protein PURH	99	0	71.91	2	PREDICTED: bifunctional purine biosynthesis protein PURH [Ceratitis capitata]	99	0	98.64	0	-	-	1.91598	2.85832	0.0063305	0.222437
C.r_11661	internal	681	Unknown	-	-	-	-	205 kDa microtubule-associated protein	47	0.0007	29.51	66	PREDICTED: 205 kDa microtubule-associated protein [Ceratitis capitata]	65	3e-125	82.54	13	-	-	2.11047	2.54948	0.00301649	0.130107
C.r_11767	5prime_partial	433	Drosophila melanogaster	dmel|FBpp0074610	8e-78	40	88	Plasminogen activator inhibitor 2	85	2e-42	28.54	48	PREDICTED: serpin B3-like, partial [Rhagoletis zephyria]	96	0	71.74	1	-	-	0.491188	3.81811	0.462034	1
C.r_11856	5prime_partial	439	Unknown	-	-	-	-	Unknown	-	-	-	-	PREDICTED: uncharacterized protein LOC101461664 [Ceratitis capitata]	99	0	79.51	55	-	-	2.15464	2.55588	0.00252202	0.112574
C.r_11860	3prime_partial	1170	Drosophila melanogaster	dmel|FBpp0072694	0	91	100	Coatomer subunit alpha	100	0	71.18	16	PREDICTED: coatomer subunit alpha [Ceratitis capitata]	100	0	99.4	0	-	-	4.12086	3.04746	1.52031e-07	4.40459e-05
C.r_11938	3prime_partial	287	Unknown	-	-	-	-	Unknown	-	-	-	-	PREDICTED: putative uncharacterized protein DDB_G0282129 [Ceratitis capitata]	98	3e-166	96.45	0	-	-	1.99527	3.60418	0.00407334	0.159556
C.r_12069	complete	964	Drosophila melanogaster	dmel|FBpp0070395	0	67	98	Hypoxia up-regulated protein 1	88	0	44.33	67	PREDICTED: hypoxia up-regulated protein 1 isoform X1 [Ceratitis capitata]	96	0	95.59	0	-	Yes	2.54143	5.02603	0.000267857	0.0218773
C.r_12072	complete	964	Drosophila melanogaster	dmel|FBpp0070395	0	67	98	Hypoxia up-regulated protein 1	88	0	44.33	67	PREDICTED: hypoxia up-regulated protein 1 isoform X1 [Ceratitis capitata]	96	0	95.26	0	-	Yes	-1.58234	5.37146	0.018706	0.435197
C.r_12089	complete	333	Drosophila melanogaster	dmel|FBpp0076716	1e-173	86	100	L-lactate dehydrogenase	99	0	86.14	0	PREDICTED: L-lactate dehydrogenase isoform X2 [Ceratitis capitata]	99	0	99.1	0	-	-	4.61868	1.8387	1.97447e-07	5.31894e-05
C.r_12101	complete	919	Drosophila melanogaster	dmel|FBpp0073826	0	63	100	Histone deacetylase 6	93	0	43.59	50	PREDICTED: histone deacetylase 6 isoform X4 [Ceratitis capitata]	99	0	98.58	0	-	-	1.79582	1.36615	0.0165319	0.408877
C.r_12171	3prime_partial	372	Drosophila melanogaster	dmel|FBpp0070501	6e-15	30	75	Myc protein	75	1e-13	30.41	88	PREDICTED: myc protein [Ceratitis capitata]	98	0	93.8	7	-	-	3.94164	3.35616	3.23818e-07	8.28703e-05
C.r_12240	complete	1184	Drosophila melanogaster	dmel|FBpp0077487	0	67	87	Protein transport protein Sec24C	80	0	49.28	46	PREDICTED: protein transport protein Sec24C [Ceratitis capitata]	80	0	99.1	0	-	-	1.119	0.509448	0.164267	1
C.r_12251	complete	276	Culex pipiens	cpip|CPIJ005730	5e-15	31	98	Selenide, water dikinase	24	0.24	32.31	4	PREDICTED: uncharacterized protein LOC101448283 [Ceratitis capitata]	99	1e-129	92.17	6	-	-	7.13285	1.84116	3.87163e-10	2.20181e-07
C.r_12274	internal	836	Drosophila melanogaster	dmel|FBpp0089202	0	33	100	Vigilin	100	0	51.6	11	PREDICTED: vigilin isoform X2 [Ceratitis capitata]	99	0	97.82	0	-	-	5.42247	3.15788	2.52854e-10	1.61774e-07
C.r_12290	internal	100	Drosophila melanogaster	dmel|FBpp0074090	9e-10	41	68	ATP-dependent RNA helicase DHH1	43	2	32.56	0	PREDICTED: uncharacterized protein LOC101448948 [Ceratitis capitata]	100	3e-52	83	0	-	-	-1.33668	5.42602	0.0455824	0.706988
C.r_12291	internal	154	Drosophila melanogaster	dmel|FBpp0083628	1e-41	48	97	Carbonic anhydrase 2	85	2e-24	40.91	6	PREDICTED: carbonic anhydrase 2-like [Ceratitis capitata]	97	1e-91	86.58	0	-	-	-2.29484	2.3465	0.00140355	0.0709337
C.r_12310	complete	648	Drosophila melanogaster	dmel|FBpp0089361	0	77	100	Glutamate--cysteine ligase	99	0	77.41	70	PREDICTED: glutamate--cysteine ligase [Ceratitis capitata]	99	0	98.61	0	-	-	3.69944	1.82985	7.08104e-06	0.00124976
C.r_12348	3prime_partial	476	Drosophila melanogaster	dmel|FBpp0289782	0	86	100	Plasma membrane calcium-transporting ATPase 3	96	0	62.24	34	PREDICTED: plasma membrane calcium-transporting ATPase 3 isoform X2 [Bactrocera oleae]	100	0	97.69	2	-	Yes	-1.92639	2.60657	0.00610214	0.215895
C.r_12366	complete	967	Drosophila melanogaster	dmel|FBpp0083525	0	50	93	Aminopeptidase N	93	3e-134	31.48	33	PREDICTED: aminopeptidase N-like [Ceratitis capitata]	99	0	90.89	0	Yes	Yes	-2.02479	4.90433	0.00307249	0.132123
C.r_12399	complete	890	Unknown	-	-	-	-	Uncharacterized ORF4 protein	99	0	75.92	11	VP4 [Drosophila subobscura Nora virus]	99	0	76.17	8	-	-	5.12828	12.7504	4.04987e-11	3.10929e-08
C.r_12420	complete	543	Drosophila melanogaster	dmel|FBpp0071694	1e-178	62	90	Membrane-bound alkaline phosphatase	87	5e-133	42.95	12	PREDICTED: alkaline phosphatase [Ceratitis capitata]	99	0	94.65	0	Yes	-	3.15282	3.31195	1.90322e-05	0.00260468
C.r_12470	complete	429	Drosophila melanogaster	dmel|FBpp0071075	1e-44	28	95	50S ribosomal protein L15	30	0.45	21.97	5	PREDICTED: uncharacterized protein LOC101461941 [Ceratitis capitata]	99	0	81.07	0	Yes	-	5.17064	1.80242	1.97906e-08	7.41183e-06
C.r_12553	complete	316	Drosophila melanogaster	dmel|FBpp0072314	7e-97	61	100	Unknown	-	-	-	-	PREDICTED: uncharacterized protein LOC101463158 [Ceratitis capitata]	99	8e-179	94.6	2	-	-	6.07372	3.21954	2.18194e-11	1.9708e-08
C.r_12595	3prime_partial	966	Drosophila melanogaster	dmel|FBpp0088735	0	32	87	Muscle M-line assembly protein unc-89	97	1e-69	25.66	105	PREDICTED: twitchin isoform X2 [Ceratitis capitata]	100	0	91.01	22	-	-	-2.32302	5.26888	0.000764885	0.0473581
C.r_12598	3prime_partial	969	Drosophila melanogaster	dmel|FBpp0088735	0	32	87	Muscle M-line assembly protein unc-89	97	1e-70	26.02	108	PREDICTED: twitchin isoform X7 [Ceratitis capitata]	100	0	90.32	22	-	-	3.08972	4.1943	1.91683e-05	0.00260468
C.r_12610	internal	734	Culex pipiens	cpip|CPIJ007783	7e-34	27	60	Arylphorin subunit C223	36	8e-36	31.58	16	PREDICTED: fat-body protein 1-like [Ceratitis capitata]	87	0	89.52	12	-	-	-2.62901	7.89977	0.000151846	0.0143925
C.r_12632	3prime_partial	160	Drosophila melanogaster	dmel|FBpp0086568	1e-30	46	93	Attacin-A	95	4e-35	44.74	11	PREDICTED: attacin-B-like isoform X1 [Ceratitis capitata]	86	3e-66	97.1	0	Yes	Yes	1.82501	6.48184	0.00690035	0.24026
C.r_12675	internal	470	Drosophila melanogaster	dmel|FBpp0289874	0	87	98	Nucleolar GTP-binding protein 1	98	0	86.58	0	PREDICTED: probable nucleolar GTP-binding protein 1 [Ceratitis capitata]	99	0	98.92	0	-	-	1.84573	2.19038	0.0104061	0.302626
C.r_12711	complete	1305	Drosophila melanogaster	dmel|FBpp0079133	0	33	99	CD109 antigen	98	8e-114	26.38	172	PREDICTED: CD109 antigen-like [Ceratitis capitata]	99	0	88.91	3	Yes	-	-1.6188	8.50024	0.0156728	0.398437
C.r_12713	complete	1305	Drosophila melanogaster	dmel|FBpp0079133	0	33	99	CD109 antigen	98	2e-113	26.24	172	PREDICTED: CD109 antigen-like [Ceratitis capitata]	99	0	88.6	3	Yes	-	3.63541	5.70712	6.44028e-07	0.000154516
C.r_12737	complete	504	Aedes aegypti	aaeg|AAEL001851-PA	7e-28	26	95	Laminin subunit beta-1	67	0.41	18.88	41	PREDICTED: uncharacterized protein LOC101462915 [Ceratitis capitata]	99	0	79.14	10	Yes	-	1.66046	3.0595	0.016635	0.410001
C.r_12777	5prime_partial	679	Drosophila melanogaster	dmel|FBpp0099923	0	92	100	Glycogen phosphorylase	99	0	91.85	0	PREDICTED: glycogen phosphorylase [Ceratitis capitata]	99	0	99.41	0	-	-	6.53167	1.27312	1.6146e-08	6.70057e-06
C.r_12813	3prime_partial	749	Drosophila melanogaster	dmel|FBpp0083842	0	70	100	3-hydroxy-3-methylglutaryl-coenzyme A reductase	100	0	70.49	36	PREDICTED: 3-hydroxy-3-methylglutaryl-coenzyme A reductase [Ceratitis capitata]	99	0	96.16	6	Yes	Yes	0.699282	2.61649	0.312703	1
C.r_12881	complete	473	Drosophila melanogaster	dmel|FBpp0075674	0	69	99	Facilitated trehalose transporter Tret1-2 homolog	96	2e-111	40.09	3	PREDICTED: facilitated trehalose transporter Tret1-2 homolog isoform X1 [Ceratitis capitata]	99	0	97.03	0	-	Yes	-1.75322	4.40499	0.00999643	0.297471
C.r_12883	complete	473	Drosophila melanogaster	dmel|FBpp0075674	0	70	99	Facilitated trehalose transporter Tret1-2 homolog	96	2e-111	40.09	3	PREDICTED: facilitated trehalose transporter Tret1-2 homolog isoform X1 [Ceratitis capitata]	99	0	97.25	0	-	Yes	6.76517	2.93335	3.75902e-12	4.12284e-09
C.r_12947	internal	444	Drosophila melanogaster	dmel|FBpp0079133	1e-179	69	100	CD109 antigen	87	3e-86	38.89	21	PREDICTED: CD109 antigen-like isoform X5 [Ceratitis capitata]	99	0	87.5	15	-	-	0.773156	3.68462	0.250663	1
C.r_13029	3prime_partial	959	Drosophila melanogaster	dmel|FBpp0288445	3e-09	21	96	Zonadhesin	97	2e-07	25.42	64	PREDICTED: uncharacterized protein LOC101451498 isoform X2 [Ceratitis capitata]	94	0	82.6	25	-	-	1.81064	3.75161	0.00838861	0.270603
C.r_13052	5prime_partial	389	Unknown	-	-	-	-	Unknown	-	-	-	-	PREDICTED: uncharacterized protein LOC101451498 isoform X2 [Ceratitis capitata]	87	3e-174	91.84	4	-	-	2.12936	2.34785	0.00308044	0.132123
C.r_13075	5prime_partial	1120	Drosophila melanogaster	dmel|FBpp0088735	0	35	100	Twitchin	99	0	40.88	64	PREDICTED: twitchin isoform X6 [Ceratitis capitata]	99	0	95	0	-	-	-1.94244	3.76895	0.00485753	0.181478
C.r_13081	5prime_partial	1741	Unknown	-	-	-	-	Unknown	-	-	-	-	PREDICTED: uncharacterized protein LOC101459677 [Ceratitis capitata]	97	0	87.79	24	-	-	4.81025	3.38143	2.87291e-09	1.42302e-06
C.r_14850	complete	104	Caenorhabditis briggsae AF16	cbri|WBGene00030500	2e-19	43	97	Transposable element Tcb1 transposase	95	1e-19	44.44	1	GL18369 [Drosophila persimilis]	79	1e-34	70.73	0	-	-	-1.81266	2.93181	0.00920733	0.282702
C.r_15241	internal	593	Apis	apis|XP_001949450	1e-165	46	100	Transposon Tf2-11 polyprotein	84	2e-43	26.5	47	PREDICTED: uncharacterized protein LOC107042844 [Diachasma alloeum]	95	0	64.21	66	-	-	2.35895	1.35634	0.0023308	0.106834
C.r_18479	complete	115	Yersinia pestis CO92	ypes|YP_002348179	8e-46	78	93	Ribosome-associated inhibitor A	93	4e-52	72.9	0	ribosomal subunit interface protein [Providencia stuartii ATCC 25827]	99	6e-75	97.37	0	-	-	1.09366	3.99737	0.103911	0.951431
C.r_18511	internal	390	Drosophila melanogaster	dmel|FBpp0077275	4e-79	40	97	Facilitated trehalose transporter Tret1	92	4e-35	27.9	8	PREDICTED: LOW QUALITY PROTEIN: facilitated trehalose transporter Tret1-like [Bactrocera oleae]	99	5e-166	65.83	12	-	Yes	2.06985	-0.828852	0.042606	0.685042
C.r_18667	complete	347	Unknown	-	-	-	-	Major capsid protein	83	2e-37	31.74	13	hypothetical protein FF38_13455 [Lucilia cuprina]	92	1e-127	60.62	2	-	-	4.0721	2.77399	3.21774e-07	8.28703e-05
C.r_3727	internal	231	Culex pipiens	cpip|CPIJ003945	2e-16	30	82	Three prime repair exonuclease 2	27	1e-06	38.1	0	PREDICTED: uncharacterized protein LOC101450867 [Ceratitis capitata]	86	4e-19	32.27	41	-	-	2.41733	2.64791	0.000866123	0.0515477
C.r_3738	internal	502	Culex pipiens	cpip|CPIJ007177	9e-37	30	81	Nuclear pore complex protein Nup153	79	1e-28	28.8	95	PREDICTED: nuclear pore complex protein Nup153 isoform X3 [Ceratitis capitata]	100	0	84.86	3	-	-	3.61501	1.32026	1.9071e-05	0.00260468
C.r_4104	5prime_partial	110	Drosophila melanogaster	dmel|FBpp0087892	1e-13	36	90	General odorant-binding protein 99a	90	4e-13	36	1	PREDICTED: general odorant-binding protein 99a-like [Ceratitis capitata]	99	4e-39	56.88	1	-	-	5.14046	-2.62761	0.161491	1
C.r_4115	3prime_partial	446	Drosophila melanogaster	dmel|FBpp0072365	1e-174	66	100	Larval serum protein 1 gamma chain	99	0	66.14	3	PREDICTED: larval serum protein 1 beta chain-like [Ceratitis capitata]	96	0	92.77	0	Yes	-	-2.33294	5.05359	0.000736713	0.0464446
C.r_4247	3prime_partial	324	Pediculus humanus	phum|PHUM531970	2e-51	44	77	Retrovirus-related Pol polyprotein from transposon gypsy	100	1e-124	56.62	2	unknown protein [Drosophila melanogaster]	100	1e-122	56.62	2	-	-	1.94234	2.23304	0.00662067	0.231046
C.r_4258	complete	582	Unknown	-	-	-	-	Protein P1	24	0.004	29.22	22	hypothetical protein, partial [Ixodes scapularis associated virus 2]	41	1e-35	37.45	19	-	Yes	13.4024	10.2413	3.72301e-33	5.71669e-29
C.r_4259	complete	318	Unknown	-	-	-	-	Replicase polyprotein P2AB	77	3e-17	29.96	42	hypothetical protein, partial [Ixodes scapularis associated virus 2]	91	1e-75	46.05	8	-	-	12.6531	9.17767	2.21837e-30	1.70315e-26
C.r_4552	3prime_partial	289	Unknown	-	-	-	-	Protein NIP100	64	2	26.04	22	hypothetical protein FF38_13454 [Lucilia cuprina]	76	1e-38	44.14	4	-	-	2.64162	3.01669	0.000261421	0.0214743
C.r_5054	complete	550	Unknown	-	-	-	-	Protein melted	12	2.4	36.92	5	ORF1 [Bloomfield virus]	97	0	62.76	7	-	-	-0.219698	8.81609	0.737013	1
C.r_5163	5prime_partial	562	Culex pipiens	cpip|CPIJ003989	4e-08	21	54	Cytoskeleton-associated protein 4	58	0.21	24.56	37	hypothetical protein FF38_13454 [Lucilia cuprina]	48	3e-06	26.03	63	-	-	2.85468	4.12797	6.33373e-05	0.00704742
C.r_5296	internal	686	Drosophila melanogaster	dmel|FBpp0089153	1e-142	42	100	Nuclear valosin-containing protein-like	72	2e-91	36.42	79	PREDICTED: nuclear valosin-containing protein-like [Ceratitis capitata]	100	0	93.02	8	-	-	5.19824	1.82823	1.70551e-08	6.8916e-06
C.r_5556	complete	309	Unknown	-	-	-	-	Glucose-6-phosphate isomerase	29	2.2	29.9	9	ORF1 [Bloomfield virus]	99	2e-38	30.87	31	-	-	-0.0851328	9.50104	0.896441	1
C.r_6163	complete	559	Unknown	-	-	-	-	Fructose-1,6-bisphosphatase class 1	22	0.34	25.2	14	ORF1 [Bloomfield virus]	88	2e-50	30.1	47	-	-	-0.220076	9.68599	0.73647	1
C.r_6795	complete	708	Unknown	-	-	-	-	Microtubule-associated protein VP8	35	0.002	23.77	44	ORF1 [Bloomfield virus]	91	0	49.53	5	-	-	-0.152985	10.2355	0.814974	1
C.r_6857	5prime_partial	124	Unknown	-	-	-	-	Unknown	-	-	-	-	unknown [Ceratitis capitata]	31	1e-11	76.92	0	Yes	Yes	3.64382	3.93308	1.03538e-06	0.000230409
C.r_6893	complete	111	Unknown	-	-	-	-	Streptogramin A acetyltransferase	77	0.13	30.69	17	hypothetical protein FF38_13456 [Lucilia cuprina]	68	1.4	33.73	18	-	-	4.2236	3.07088	9.45125e-08	3.15487e-05
C.r_6958	5prime_partial	141	Ixodes scapularis	isca|EEC02656	4e-74	100	99	Histone H3.3	96	1e-92	100	0	PREDICTED: histone H3.3 isoform X1 [Nothobranchius furzeri]	98	7e-91	98.55	0	-	-	-0.834164	3.95612	0.213254	1
C.r_6959	complete	137	Ixodes scapularis	isca|EEC02656	8e-75	100	100	Histone H3.3	99	1e-93	100	0	PREDICTED: LOW QUALITY PROTEIN: histone H3.3 [Felis catus]	99	1e-91	100	0	-	-	6.29031	3.64522	2.53032e-12	3.5321e-09
C.r_7152	3prime_partial	393	Leishmania infantum	linf|LinJ.13.1460	0	94	100	Tubulin alpha chain	100	0	92.37	0	alpha tubulin, partial [Herpetomonas megaseliae]	100	0	97.71	0	-	-	1.41034	2.2781	0.0443029	0.701097
C.r_7180	internal	479	Macaca mulatta	mmul|XP_002803625	8e-53	65	80	Tectonin-2	17	4.3	32.18	6	tubulin beta [Strigomonas culicis]	90	0	97.21	0	-	-	1.97668	3.48185	0.00437937	0.169383
C.r_7398	internal	583	Drosophila melanogaster	dmel|FBpp0083990	0	71	99	Acyl-CoA synthetase short-chain family member 3, mitochondrial	98	0	50.53	1	PREDICTED: acyl-CoA synthetase short-chain family member 3, mitochondrial [Ceratitis capitata]	99	0	98.62	0	-	-	4.69407	1.66094	1.28782e-07	3.87734e-05
C.r_7422	complete	899	Pediculus humanus	phum|PHUM335450	2e-07	26	69	Ribosomal RNA large subunit methyltransferase E	18	5e-06	28.4	21	ORF1 [Bloomfield virus]	99	5e-176	36.86	10	-	-	-0.0514039	10.6101	0.937334	1
C.r_7507	complete	365	Unknown	-	-	-	-	Threonine--tRNA ligase	50	0.47	21.67	38	ORF1 [Bloomfield virus]	92	2e-82	42.43	4	-	-	-0.0590616	8.74797	0.928146	1
C.r_7530	complete	235	Drosophila melanogaster	dmel|FBpp0076258	1e-107	80	97	Dihydropteridine reductase	97	3e-99	61.4	1	PREDICTED: dihydropteridine reductase [Ceratitis capitata]	99	1e-157	94.02	0	-	-	4.96113	1.60734	7.09532e-08	2.47611e-05
C.r_7531	complete	235	Drosophila melanogaster	dmel|FBpp0076258	1e-107	79	97	Dihydropteridine reductase	97	7e-99	61.4	1	PREDICTED: dihydropteridine reductase [Ceratitis capitata]	99	3e-156	93.59	0	-	-	-1.13429	2.47925	0.101593	0.939147
C.r_7769	complete	668	Drosophila melanogaster	dmel|FBpp0085201	0	64	100	E3 ubiquitin-protein ligase HRD1	99	0	64.32	77	PREDICTED: E3 ubiquitin-protein ligase HRD1 isoform X1 [Ceratitis capitata]	99	0	93.14	8	Yes	Yes	0.920389	1.09023	0.213798	1
C.r_7786	complete	999	Unknown	-	-	-	-	RNA-directed RNA polymerase	99	0	86.67	0	protein A [Flock house virus]	99	0	86.67	0	-	Yes	-3.27087	18.564	4.41237e-06	0.000826244
C.r_7820	complete	417	Drosophila melanogaster	dmel|FBpp0078913	1e-114	48	99	Probable bifunctional tRNA threonylcarbamoyladenosine biosynthesis protein	23	1.3	28.57	13	PREDICTED: uncharacterized protein LOC101460602 [Ceratitis capitata]	99	0	92.31	0	-	-	2.55336	1.58979	0.000864588	0.0515477
C.r_8117	5prime_partial	1010	Unknown	-	-	-	-	Carbamoyl-phosphate synthase large chain	7	4.3	33.33	4	ORF1 [Bloomfield virus]	98	0	42.83	13	-	-	-0.272725	10.5177	0.676648	1
C.r_833	complete	235	Drosophila melanogaster	dmel|FBpp0112755	3e-16	59	82	Unknown	-	-	-	-	hypothetical protein PSTG_18069, partial [Puccinia striiformis f. sp. tritici PST-78]	68	1e-15	44.76	0	-	-	2.28106	2.40187	0.00166535	0.0814375
C.r_8507	complete	120	Drosophila melanogaster	dmel|FBpp0080621	6e-21	42	95	Probable salivary secreted peptide	77	2e-07	35.87	3	PREDICTED: probable salivary secreted peptide [Bactrocera cucurbitae]	99	3e-61	79.83	0	Yes	Yes	-1.16696	2.56452	0.0909522	0.914473
C.r_8565	complete	415	Drosophila melanogaster	dmel|FBpp0087266	1e-102	46	86	Farnesyl pyrophosphate synthase	81	6e-84	38.12	4	PREDICTED: farnesyl pyrophosphate synthase-like [Ceratitis capitata]	82	0	80.99	0	-	-	4.23555	-0.765212	0.000488131	0.0347002
C.r_8723	5prime_partial	1911	Unknown	-	-	-	-	Replicase polyprotein	78	2e-160	39.88	39	nonstructural polyprotein [Goose dicistrovirus]	98	0	43.77	110	-	Yes	6.89056	16.5448	2.86973e-16	7.34411e-13
C.r_8724	complete	894	Unknown	-	-	-	-	Structural polyprotein	98	2e-163	35.94	143	putative capsid precursor [Empeyrat virus]	95	0	56.7	33	-	-	6.71964	15.1871	9.20999e-16	2.02028e-12
C.r_8799	complete	2994	Unknown	-	-	-	-	RNA1 polyprotein	9	2e-11	24.31	28	putative polyprotein [Thika virus]	95	0	97.5	8	-	Yes	1.0238	-2.78374	0.658385	1
C.r_8804	complete	176	Drosophila melanogaster	dmel|FBpp0074589	4e-53	62	94	Synaptoporin	34	0.49	38.1	6	PREDICTED: uncharacterized protein LOC101462085 [Ceratitis capitata]	99	2e-106	98.86	0	-	Yes	-0.937937	2.82808	0.169469	1
C.r_8865	internal	140	Unknown	-	-	-	-	Protein translocase subunit SecA	29	0.32	38.64	4	PREDICTED: RNA-binding protein 10-like isoform X2 [Esox lucius]	31	0.085	44.44	2	-	-	4.94548	5.50886	2.48227e-10	1.61774e-07
C.r_9052	internal	170	Drosophila melanogaster	dmel|FBpp0078584	2e-09	38	100	Eukaryotic translation initiation factor 3 subunit A	100	7e-13	40.27	87	PREDICTED: eukaryotic translation initiation factor 3 subunit A [Ceratitis capitata]	99	6e-64	88.07	6	-	-	-1.61032	3.3526	0.0189918	0.439186
C.r_9109	complete	188	Unknown	-	-	-	-	Translation initiation factor 2 subunit gamma	34	1.7	32.84	7	PREDICTED: uncharacterized protein LOC101452210 [Ceratitis capitata]	99	7e-122	90.37	0	Yes	Yes	2.72985	3.30234	0.0001474	0.0140579
C.r_9138	3prime_partial	797	Drosophila melanogaster	dmel|FBpp0072583	0	80	99	Puromycin-sensitive aminopeptidase	99	0	57.39	7	PREDICTED: puromycin-sensitive aminopeptidase isoform X1 [Ceratitis capitata]	99	0	98.5	1	-	-	1.68115	2.29967	0.0176996	0.42399
C.r_9192	complete	528	Drosophila melanogaster	dmel|FBpp0084252	0	67	98	Fatty-acid amide hydrolase 2	96	9e-110	37.26	23	PREDICTED: fatty-acid amide hydrolase 2 [Ceratitis capitata]	99	0	95.07	0	-	-	3.80208	2.15292	2.34734e-06	0.000468096
C.r_9276	complete	974	Drosophila melanogaster	dmel|FBpp0070809	0	71	94	Uncharacterized family 31 glucosidase KIAA1161	58	7e-69	28.17	30	PREDICTED: uncharacterized family 31 glucosidase KIAA1161 isoform X1 [Ceratitis capitata]	99	0	96.09	13	-	Yes	4.12448	3.30798	1.24611e-07	3.82679e-05
C.r_9338	5prime_partial	278	Drosophila melanogaster	dmel|FBpp0085988	7e-19	34	58	Protein TsetseEP	62	0.16	25.43	8	PREDICTED: uncharacterized protein LOC101449144 [Ceratitis capitata]	91	3e-135	74.81	14	-	-	3.95201	5.03043	1.17358e-07	3.67763e-05
C.r_9420	3prime_partial	248	Drosophila melanogaster	dmel|FBpp0085987	2e-29	35	75	Protein TsetseEP	55	0.12	22.63	0	PREDICTED: uncharacterized protein LOC101463279 [Ceratitis capitata]	98	1e-134	87.7	1	Yes	-	10.8959	5.53233	4.47356e-21	1.71729e-17
C.r_9483	5prime_partial	263	Nematostella vectensis	nvec|e_gw.224.28.1	1e-07	51	100	BAG domain-containing protein Samui	33	3e-30	65.12	0	PREDICTED: BAG domain-containing protein Samui isoform X3 [Ceratitis capitata]	73	4e-102	93.72	0	-	-	3.07326	1.70459	8.41013e-05	0.0090306
C.r_9661	complete	794	Anopheles gambiae	agam|AGAP010893-PA	0	65	98	Oxysterol-binding protein 1	97	0	50.76	90	PREDICTED: oxysterol-binding protein 1 [Ceratitis capitata]	99	0	98.74	0	-	-	2.0325	4.01832	0.00325736	0.13632
C.r_9663	complete	473	Drosophila melanogaster	dmel|FBpp0088174	0	90	100	NADH dehydrogenase [ubiquinone] iron-sulfur protein 2, mitochondrial	96	0	77.19	6	PREDICTED: NADH-ubiquinone oxidoreductase 49 kDa subunit [Ceratitis capitata]	99	0	99.15	0	Yes	-	4.55635	2.48378	3.97872e-08	1.42077e-05
C.r_9665	complete	431	Unknown	-	-	-	-	Capsid protein alpha	37	9e-21	35.62	5	capsid precursor protein [Wuhan nodavirus]	83	1e-64	38.65	29	-	-	-2.92885	16.0337	3.02029e-05	0.00368067
C.r_9667	5prime_partial	134	Unknown	-	-	-	-	Cytidylate kinase	47	1.7	31.43	11	hypothetical protein [Weissella cibaria]	52	1.4	28.57	0	-	-	-3.28223	15.2963	4.13321e-06	0.000783525
C.r_9680	complete	541	Drosophila melanogaster	dmel|FBpp0071116	0	74	96	Thioredoxin reductase 1, mitochondrial	96	0	74.23	13	PREDICTED: thioredoxin reductase 2, mitochondrial isoform X1 [Ceratitis capitata]	99	0	97.77	0	-	-	3.13051	5.32698	1.19638e-05	0.001861
C.r_9698	complete	176	Drosophila melanogaster	dmel|FBpp0110197	8e-63	66	97	Superoxide dismutase [Cu-Zn], chloroplastic	95	4e-55	55.95	2	PREDICTED: superoxide dismutase [Cu-Zn], chloroplastic isoform X3 [Ceratitis capitata]	99	8e-117	94.86	0	Yes	-	0.905763	4.1784	0.17523	1
C.r_9703	internal	395	Drosophila melanogaster	dmel|FBpp0111986	1e-131	54	100	4-coumarate--CoA ligase-like 7	99	5e-34	27.03	37	PREDICTED: 4-coumarate--CoA ligase-like 7 [Ceratitis capitata]	99	0	91.62	0	-	-	-1.22849	4.387	0.0670471	0.819672
C.r_9854	3prime_partial	158	Anopheles gambiae	agam|AGAP001420-PA	2e-69	73	100	Phosphoglycerate mutase 2	97	1e-65	65.58	1	PREDICTED: phosphoglycerate mutase 2 [Ceratitis capitata]	100	3e-98	96.2	0	-	-	4.6784	1.64648	1.43717e-07	4.2438e-05
C.r_9855	complete	159	Drosophila melanogaster	dmel|FBpp0080212	2e-31	43	100	Defense protein l(2)34Fc	99	1e-36	42.59	8	PREDICTED: defense protein l(2)34Fc isoform X2 [Rhagoletis zephyria]	99	2e-62	58.23	0	Yes	-	1.05962	-2.20447	0.521739	1
C.r_9908	5prime_partial	176	Caenorhabditis briggsae AF16	cbri|WBGene00035980	5e-43	42	98	Transposable element Tc1 transposase	98	4e-50	43.02	0	PREDICTED: transposable element Tcb1 transposase isoform X2 [Drosophila bipectinata]	78	4e-51	58.7	0	-	Yes	5.58278	6.21371	3.72778e-12	4.12284e-09
C.r_9910	5prime_partial	106	Unknown	-	-	-	-	Protein broad-minded	31	1.8	39.39	0	PREDICTED: dymeclin [Dufourea novaeangliae]	61	5	36.36	3	-	Yes	7.36018	4.22187	4.47078e-15	7.62765e-12
C.r_9934	5prime_partial	409	Drosophila melanogaster	dmel|FBpp0070410	1e-149	60	100	Probable cytochrome P450 4d14	99	0	59.95	10	PREDICTED: probable cytochrome P450 4d14 [Bactrocera cucurbitae]	99	0	76.72	8	-	-	2.31723	2.28363	0.00146586	0.0728424
C.r_9987	complete	773	Drosophila melanogaster	dmel|FBpp0087859	0	70	99	CSC1-like protein 1	96	1e-127	32.33	96	PREDICTED: CSC1-like protein 1 [Ceratitis capitata]	99	0	97.93	0	-	Yes	4.17147	3.22889	1.17045e-07	3.67763e-05
