# Supplementary material for: Species-specific transcriptional profiles of the gut and gut microbiome of Ceratitis quilicii and Ceratitis rosa sensu stricto
Source: Sci Rep. 2019 Dec 4;9:18355. doi: 10.1038/s41598-019-54989-z (PMC6892911; doi:10.1038/s41598-019-54989-z)
Supplement: Supplementary file 3 — Table S2 [file 41598_2019_54989_MOESM3_ESM.xlsx]

## Sheet: Female_Differentially_Expressed
Table S2: Transcripts that were differentially expressed between female C. rosa s.s and female C. quilicii.
	TransDecoder Annotation		OrthoMCL Analysis					Best BLAST Hit Swiss-Prot Database					Best BLAST Hit NCBI nr Database							EdgeR Analysis - Highland Female vs Lowland
Feature ID	ORF	Lengh (aa)	Taxon Name	Best Hit	E - value	% Identity	% Match	Description	% Coverage	E -value	% Identity	Gaps	Description	% Coverage	E -value	% Identity	Gaps	Signa lP	ITM helix	logFC	logCPM	PValue	FDR
C.r_10011	5prime_partial	1101	Anopheles gambiae	agam|AGAP004817-PA	1e-88	53	51	Protein lingerer	27	8e-149	84.97	13	PREDICTED: protein lingerer isoform X1 [Ceratitis capitata]	88	0	95.19	11	-	-	2.70073	2.67972	0.000207451	0.0182023
C.r_10150	5prime_partial	442	Drosophila melanogaster	dmel|FBpp0076564	1e-141	56	99	Carboxypeptidase B	68	4e-78	45.36	6	PREDICTED: carboxypeptidase B [Ceratitis capitata]	99	0	95.19	0	Yes	Yes	5.9065	3.27275	3.1587e-11	2.69455e-08
C.r_10310	complete	317	Drosophila melanogaster	dmel|FBpp0073413	5e-99	53	99	Pyridoxal phosphate phosphatase	88	2e-36	29.97	21	PREDICTED: pyridoxal phosphate phosphatase [Ceratitis capitata]	99	0	91.46	0	-	-	2.89468	2.55997	9.50071e-05	0.00979083
C.r_10334	complete	406	Unknown	-	-	-	-	RNA polymerase II elongation factor Ell	24	2e-11	33.33	0	PREDICTED: RNA polymerase II elongation factor Ell-like, partial [Ceratitis capitata]	79	5e-53	38.29	52	-	-	3.84346	3.58157	4.31446e-07	0.000106853
C.r_10341	complete	519	Drosophila melanogaster	dmel|FBpp0079515	1e-114	42	94	Cytochrome P450 4e3	94	1e-134	42.48	12	PREDICTED: probable cytochrome P450 4e1 [Ceratitis capitata]	99	0	86.87	0	-	Yes	2.67891	4.11736	0.000155194	0.0145305
C.r_10387	complete	189	Drosophila melanogaster	dmel|FBpp0077607	2e-34	44	94	Apolipoprotein D	89	8e-35	40.7	10	PREDICTED: apolipoprotein D-like [Ceratitis capitata]	99	5e-112	85.11	0	Yes	Yes	3.06526	6.23417	1.57021e-05	0.00225332
C.r_10575	complete	539	Drosophila melanogaster	dmel|FBpp0071804	1e-177	62	94	Putative inorganic phosphate cotransporter	80	4e-75	31.57	26	PREDICTED: putative inorganic phosphate cotransporter [Ceratitis capitata]	99	0	89.76	9	-	Yes	3.28443	3.49099	8.37945e-06	0.00142882
C.r_10610	internal	235	Drosophila melanogaster	dmel|FBpp0075491	3e-20	31	95	Fat-body protein 1	95	6e-20	31.2	31	PREDICTED: fat-body protein 1-like [Ceratitis capitata]	93	4e-138	95.89	0	-	-	-2.75778	5.93672	8.21789e-05	0.00888632
C.r_11081	complete	216	Drosophila melanogaster	dmel|FBpp0088836	5e-74	59	98	Protein CREG1	77	2e-29	34.94	3	PREDICTED: protein CREG1 [Ceratitis capitata]	99	1e-144	94.88	0	Yes	Yes	6.18348	2.37273	1.60029e-10	1.11693e-07
C.r_11105	complete	267	Drosophila melanogaster	dmel|FBpp0072838	2e-51	56	66	Unknown	-	-	-	-	PREDICTED: uncharacterized protein LOC101450058 [Ceratitis capitata]	76	1e-125	95.1	0	Yes	-	4.75078	4.47601	1.46067e-09	7.734e-07
C.r_11168	internal	100	Unknown	-	-	-	-	Unknown	-	-	-	-	Unknown	-	-	-	-	-	-	-2.81022	3.17237	9.234e-05	0.0096459
C.r_11221	complete	514	Drosophila melanogaster	dmel|FBpp0087673	1e-168	54	100	Cytochrome P450 4p1	99	0	53.8	2	PREDICTED: cytochrome P450 4p1 [Ceratitis capitata]	96	0	94.96	0	Yes	-	3.19716	5.13569	8.35373e-06	0.00142882
C.r_11227	complete	390	Drosophila melanogaster	dmel|FBpp0079653	1e-105	54	86	Proclotting enzyme	71	3e-37	31.71	24	PREDICTED: serine protease 29-like [Ceratitis capitata]	99	0	90.13	7	Yes	-	4.39416	4.32204	1.24622e-08	5.62813e-06
C.r_11453	complete	821	Drosophila melanogaster	dmel|FBpp0112018	0	70	97	Solute carrier organic anion transporter family member 5A1	86	4e-64	25.31	88	PREDICTED: solute carrier organic anion transporter family member 1C1-like [Ceratitis capitata]	99	0	96.71	0	-	Yes	5.77745	4.70007	3.40869e-12	4.12284e-09
C.r_11657	complete	591	Drosophila melanogaster	dmel|FBpp0084087	0	85	100	Bifunctional purine biosynthesis protein PURH	99	0	71.91	2	PREDICTED: bifunctional purine biosynthesis protein PURH [Ceratitis capitata]	99	0	98.64	0	-	-	-2.68785	3.40373	0.000159852	0.0148759
C.r_11860	3prime_partial	1170	Drosophila melanogaster	dmel|FBpp0072694	0	91	100	Coatomer subunit alpha	100	0	71.18	16	PREDICTED: coatomer subunit alpha [Ceratitis capitata]	100	0	99.4	0	-	-	4.12086	3.04746	1.52031e-07	4.40459e-05
C.r_12069	complete	964	Drosophila melanogaster	dmel|FBpp0070395	0	67	98	Hypoxia up-regulated protein 1	88	0	44.33	67	PREDICTED: hypoxia up-regulated protein 1 isoform X1 [Ceratitis capitata]	96	0	95.59	0	-	Yes	2.54143	5.02603	0.000267857	0.0218773
C.r_12171	3prime_partial	372	Drosophila melanogaster	dmel|FBpp0070501	6e-15	30	75	Myc protein	75	1e-13	30.41	88	PREDICTED: myc protein [Ceratitis capitata]	98	0	93.8	7	-	-	3.94164	3.35616	3.23818e-07	8.28703e-05
C.r_12274	internal	836	Drosophila melanogaster	dmel|FBpp0089202	0	33	100	Vigilin	100	0	51.6	11	PREDICTED: vigilin isoform X2 [Ceratitis capitata]	99	0	97.82	0	-	-	5.42247	3.15788	2.52854e-10	1.61774e-07
C.r_12398	complete	2071	Unknown	-	-	-	-	Replication polyprotein	97	0	55.43	64	VP2 [Drosophila immigrans Nora virus]	99	0	53.92	78	-	Yes	5.12858	13.7146	4.03791e-11	3.10929e-08
C.r_12399	complete	890	Unknown	-	-	-	-	Uncharacterized ORF4 protein	99	0	75.92	11	VP4 [Drosophila subobscura Nora virus]	99	0	76.17	8	-	-	5.12828	12.7504	4.04987e-11	3.10929e-08
C.r_12400	complete	529	Unknown	-	-	-	-	Uncharacterized ORF1 protein	95	3e-78	36.45	83	ORF1 [Nora virus]	95	3e-72	36.45	83	-	-	4.79667	11.1918	3.55373e-10	2.15904e-07
C.r_12401	complete	302	Unknown	-	-	-	-	Uncharacterized ORF3 protein	38	4e-24	43.97	0	VP3 [Drosophila subobscura Nora virus]	51	1e-24	37.57	20	-	-	5.11667	10.9433	4.39393e-11	3.2128e-08
C.r_12420	complete	543	Drosophila melanogaster	dmel|FBpp0071694	1e-178	62	90	Membrane-bound alkaline phosphatase	87	5e-133	42.95	12	PREDICTED: alkaline phosphatase [Ceratitis capitata]	99	0	94.65	0	Yes	-	3.15282	3.31195	1.90322e-05	0.00260468
C.r_12488	5prime_partial	473	Drosophila melanogaster	dmel|FBpp0076755	7e-39	29	84	Kin of IRRE-like protein 3	19	4.7	28.26	13	PREDICTED: uncharacterized protein LOC101459394 [Ceratitis capitata]	96	0	86.4	13	-	Yes	4.00255	5.88573	7.30242e-08	2.49175e-05
C.r_12489	internal	279	Drosophila melanogaster	dmel|FBpp0076755	3e-09	25	75	Uncharacterized protein MG075	39	1.7	28.46	17	PREDICTED: uncharacterized protein LOC101459394 [Ceratitis capitata]	100	7e-155	81.63	12	-	-	2.55244	3.80725	0.00030058	0.0241644
C.r_12553	complete	316	Drosophila melanogaster	dmel|FBpp0072314	7e-97	61	100	Unknown	-	-	-	-	PREDICTED: uncharacterized protein LOC101463158 [Ceratitis capitata]	99	8e-179	94.6	2	-	-	6.07372	3.21954	2.18194e-11	1.9708e-08
C.r_12595	3prime_partial	966	Drosophila melanogaster	dmel|FBpp0088735	0	32	87	Muscle M-line assembly protein unc-89	97	1e-69	25.66	105	PREDICTED: twitchin isoform X2 [Ceratitis capitata]	100	0	91.01	22	-	-	-2.32302	5.26888	0.000764885	0.0473581
C.r_12598	3prime_partial	969	Drosophila melanogaster	dmel|FBpp0088735	0	32	87	Muscle M-line assembly protein unc-89	97	1e-70	26.02	108	PREDICTED: twitchin isoform X7 [Ceratitis capitata]	100	0	90.32	22	-	-	3.08972	4.1943	1.91683e-05	0.00260468
C.r_12610	internal	734	Culex pipiens	cpip|CPIJ007783	7e-34	27	60	Arylphorin subunit C223	36	8e-36	31.58	16	PREDICTED: fat-body protein 1-like [Ceratitis capitata]	87	0	89.52	12	-	-	-2.62901	7.89977	0.000151846	0.0143925
C.r_12713	complete	1305	Drosophila melanogaster	dmel|FBpp0079133	0	33	99	CD109 antigen	98	2e-113	26.24	172	PREDICTED: CD109 antigen-like [Ceratitis capitata]	99	0	88.6	3	Yes	-	3.63541	5.70712	6.44028e-07	0.000154516
C.r_12883	complete	473	Drosophila melanogaster	dmel|FBpp0075674	0	70	99	Facilitated trehalose transporter Tret1-2 homolog	96	2e-111	40.09	3	PREDICTED: facilitated trehalose transporter Tret1-2 homolog isoform X1 [Ceratitis capitata]	99	0	97.25	0	-	Yes	6.76517	2.93335	3.75902e-12	4.12284e-09
C.r_12898	complete	118	Unknown	-	-	-	-	Unknown	-	-	-	-	hypothetical protein JM58_10085 [Peptococcaceae bacterium BICA1-8]	61	2.3	37.97	10	-	-	2.64656	6.33039	0.000145117	0.0139267
C.r_13017	5prime_partial	279	Danio rerio	drer|ENSDARP00000021667	1e-10	30	51	Reticulocyte-binding protein 2 homolog a	40	3e-07	40.54	8	PREDICTED: basement membrane-specific heparan sulfate proteoglycan core protein [Ceratitis capitata]	89	1e-75	69.2	16	-	-	-3.54742	3.44696	1.90583e-06	0.000385053
C.r_13042	5prime_partial	869	Unknown	-	-	-	-	Unknown	-	-	-	-	PREDICTED: uncharacterized protein LOC101451498 isoform X2 [Ceratitis capitata]	92	0	88.26	17	-	-	-2.5455	5.1044	0.000261524	0.0214743
C.r_13081	5prime_partial	1741	Unknown	-	-	-	-	Unknown	-	-	-	-	PREDICTED: uncharacterized protein LOC101459677 [Ceratitis capitata]	97	0	87.79	24	-	-	4.81025	3.38143	2.87291e-09	1.42302e-06
C.r_13696	internal	221	Drosophila melanogaster	dmel|FBpp0075491	3e-45	46	94	Fat-body protein 1	94	1e-48	46.23	12	PREDICTED: fat-body protein 1 [Ceratitis capitata]	100	2e-128	88.69	0	-	-	-2.64253	3.83398	0.000186737	0.0166706
C.r_13815	5prime_partial	214	Salmonella enterica subsp. enterica serovar Typhi str. CT18	sent|NP_455568	1e-102	85	100	Outer membrane protein A	99	2e-127	91.08	1	MULTISPECIES: porin OmpA [Proteobacteria]	99	9e-140	100	0	-	-	3.99936	2.86285	3.65574e-07	9.20227e-05
C.r_1404	complete	427	Drosophila melanogaster	dmel|FBpp0071359	1e-134	53	98	Vitellogenin-2	99	0	94.33	1	PREDICTED: vitellogenin-2 [Ceratitis capitata]	99	0	96.71	0	Yes	-	2.37815	7.29896	0.000545139	0.0375363
C.r_17160	complete	216	Unknown	-	-	-	-	Capsid protein	77	3e-05	23.39	10	capsid protein, partial [Bat sobemovirus]	88	7e-37	41.8	9	-	-	12.6706	8.23172	1.48434e-28	7.59736e-25
C.r_17463	complete	188	Salmonella enterica subsp. enterica serovar Typhi str. CT18	sent|NP_455133	2e-67	70	100	Type-1 fimbrial protein, A chain	99	5e-84	69.52	2	MULTISPECIES: type-1 fimbrial protein subunit A [Proteobacteria]	99	6e-118	100	0	Yes	-	6.41615	2.98948	7.45156e-12	7.62792e-09
C.r_1802	internal	294	Drosophila melanogaster	dmel|FBpp0075491	4e-06	24	86	Fat-body protein 1	72	2e-06	28.39	39	PREDICTED: fat-body protein 1 [Ceratitis capitata]	100	4e-148	85.71	0	-	-	-2.51119	4.37363	0.00033326	0.0262054
C.r_1815	internal	114	Unknown	-	-	-	-	Protein DPCD	61	2.5	26.09	9	PREDICTED: fat-body protein 1 [Ceratitis capitata]	91	3e-38	72.9	3	-	-	-2.98039	3.4376	3.60167e-05	0.00425412
C.r_18667	complete	347	Unknown	-	-	-	-	Major capsid protein	83	2e-37	31.74	13	hypothetical protein FF38_13455 [Lucilia cuprina]	92	1e-127	60.62	2	-	-	4.0721	2.77399	3.21774e-07	8.28703e-05
C.r_2018	complete	438	Drosophila melanogaster	dmel|FBpp0071354	1e-143	58	99	Vitellogenin-1	99	0	95.19	0	PREDICTED: vitellogenin-1 [Ceratitis capitata]	99	0	95.88	0	Yes	-	3.13308	9.05631	9.78076e-06	0.00161488
C.r_2208	3prime_partial	294	Salmonella enterica subsp. enterica serovar Typhi str. CT18	sent|NP_456222	1e-163	94	100	Glyceraldehyde-3-phosphate dehydrogenase (Fragment)	98	0	95.83	0	MULTISPECIES: glyceraldehyde-3-phosphate dehydrogenase [Proteobacteria]	100	0	99.32	0	-	-	3.62358	3.01297	1.83716e-06	0.000376129
C.r_2879	3prime_partial	344	Salmonella enterica subsp. enterica serovar Typhi str. CT18	sent|NP_456812	2e-69	45	99	Outer membrane protein C	99	7e-82	46.2	35	hypothetical protein [Frischella perrara]	99	4e-135	72.62	14	Yes	-	3.26114	2.68719	1.42984e-05	0.00207125
C.r_3238	5prime_partial	377	Drosophila melanogaster	dmel|FBpp0112317	1e-111	55	94	Glucosylceramidase	89	4e-36	26.61	55	PREDICTED: glucosylceramidase-like [Ceratitis capitata]	98	0	91.85	2	Yes	-	4.69892	2.75021	1.95507e-08	7.41183e-06
C.r_3797	complete	182	Drosophila melanogaster	dmel|FBpp0074679	1e-63	69	100	Flightin	99	7e-78	68.65	7	PREDICTED: flightin [Ceratitis capitata]	99	2e-60	94.48	0	-	-	-2.42814	3.27437	0.000616478	0.0407319
C.r_4115	3prime_partial	446	Drosophila melanogaster	dmel|FBpp0072365	1e-174	66	100	Larval serum protein 1 gamma chain	99	0	66.14	3	PREDICTED: larval serum protein 1 beta chain-like [Ceratitis capitata]	96	0	92.77	0	Yes	-	-2.33294	5.05359	0.000736713	0.0464446
C.r_4121	complete	141	Drosophila melanogaster	dmel|FBpp0072529	6e-58	71	100	Lysozyme 1	99	8e-74	80	0	PREDICTED: lysozyme 1 [Ceratitis capitata]	99	5e-83	95	0	Yes	-	2.49518	2.46895	0.00060244	0.0402194
C.r_4258	complete	582	Unknown	-	-	-	-	Protein P1	24	0.004	29.22	22	hypothetical protein, partial [Ixodes scapularis associated virus 2]	41	1e-35	37.45	19	-	Yes	13.4024	10.2413	3.72301e-33	5.71669e-29
C.r_4259	complete	318	Unknown	-	-	-	-	Replicase polyprotein P2AB	77	3e-17	29.96	42	hypothetical protein, partial [Ixodes scapularis associated virus 2]	91	1e-75	46.05	8	-	-	12.6531	9.17767	2.21837e-30	1.70315e-26
C.r_4432	5prime_partial	142	Unknown	-	-	-	-	Outer membrane usher protein YehB	42	2.2	36.07	4	PREDICTED: uncharacterized protein LOC101451285 isoform X2 [Ceratitis capitata]	89	9e-79	92.86	0	Yes	Yes	2.62172	2.45643	0.000373917	0.0284232
C.r_4552	3prime_partial	289	Unknown	-	-	-	-	Protein NIP100	64	2	26.04	22	hypothetical protein FF38_13454 [Lucilia cuprina]	76	1e-38	44.14	4	-	-	2.64162	3.01669	0.000261421	0.0214743
C.r_4555	internal	216	Salmonella enterica subsp. enterica serovar Typhi str. CT18	sent|NP_456520	2e-72	75	82	Flagellin	88	2e-93	74.09	2	flagellin [Morganella morganii]	93	2e-126	93.53	0	-	-	2.79638	2.8687	0.000131523	0.012912
C.r_4609	3prime_partial	209	Drosophila melanogaster	dmel|FBpp0075491	4e-34	44	78	Fat-body protein 1	78	7e-36	43.9	4	PREDICTED: fat-body protein 1 [Ceratitis capitata]	100	3e-110	92.82	0	Yes	-	-2.42232	3.53973	0.000558263	0.0382685
C.r_4634	5prime_partial	186	Drosophila melanogaster	dmel|FBpp0077426	6e-29	56	55	Protein insensitive	54	2e-31	56.31	2	PREDICTED: uncharacterized protein LOC101450495 [Ceratitis capitata]	96	8e-89	72.92	14	-	-	2.83557	2.67951	0.00012151	0.0121155
C.r_4644	5prime_partial	130	Drosophila melanogaster	dmel|FBpp0080621	7e-12	38	94	Probable salivary secreted peptide	39	0.25	33.33	0	PREDICTED: uncharacterized protein LOC101455605 [Ceratitis capitata]	88	4e-53	80	0	Yes	Yes	2.30686	6.35673	0.00079354	0.0484579
C.r_4719	5prime_partial	350	Salmonella enterica subsp. enterica serovar Typhi str. CT18	sent|NP_455468	0	59	100	30S ribosomal protein S1	99	0	96.56	0	30S ribosomal protein S1, partial [Citrobacter amalonaticus]	99	0	97.42	0	-	-	2.35106	3.79941	0.000784124	0.0481609
C.r_4808	internal	253	Salmonella enterica subsp. enterica serovar Typhi str. CT18	sent|NP_455568	2e-69	61	80	Outer membrane protein A	80	3e-82	61.06	15	porin OmpA [Providencia alcalifaciens]	80	1e-125	100	0	-	-	4.18934	2.70728	1.58818e-07	4.51603e-05
C.r_4809	internal	184	Salmonella enterica subsp. enterica serovar Typhi str. CT18	sent|NP_455568	2e-67	83	78	Outer membrane protein A	78	9e-90	90.21	0	Outer membrane protein A [Enterobacter cloacae EcWSU1]	93	1e-96	94.19	0	-	-	3.86157	2.73616	8.26098e-07	0.000189324
C.r_4813	3prime_partial	166	Salmonella enterica subsp. enterica serovar Typhi str. CT18	sent|NP_457919	4e-80	94	94	50S ribosomal protein L10	93	7e-100	93.55	0	ribosomal protein L10 [Salmonella enterica subsp. enterica serovar Infantis str. SARB27]	100	1e-106	93.98	0	-	-	2.67194	2.72745	0.000255428	0.0212005
C.r_4979	complete	110	Drosophila melanogaster	dmel|FBpp0079436	7e-30	53	93	Thioredoxin-2	90	4e-36	51.52	0	PREDICTED: thioredoxin-1 [Ceratitis capitata]	99	6e-72	96.33	0	-	-	3.14058	4.27204	1.38701e-05	0.00202834
C.r_5163	5prime_partial	562	Culex pipiens	cpip|CPIJ003989	4e-08	21	54	Cytoskeleton-associated protein 4	58	0.21	24.56	37	hypothetical protein FF38_13454 [Lucilia cuprina]	48	3e-06	26.03	63	-	-	2.85468	4.12797	6.33373e-05	0.00704742
C.r_5851	internal	165	Escherichia coli str. K-12 substr. W3110	ecol|AP_003839	1e-84	95	99	Elongation factor Tu	99	2e-103	95.12	0	putative translation elongation factor Tu, partial [Cedecea davisae DSM 4568]	99	5e-90	95.12	0	-	-	2.4172	2.58231	0.000810451	0.048994
C.r_5858	internal	125	Unknown	-	-	-	-	UDP-N-acetylglucosamine 2-epimerase	62	0.34	28.24	8	PREDICTED: fat-body protein 1 [Ceratitis capitata]	85	2e-44	78.3	0	-	-	-2.51236	3.25346	0.000383109	0.0286958
C.r_6369	5prime_partial	158	Drosophila melanogaster	dmel|FBpp0078869	9e-22	57	83	Vitelline membrane protein Vm26Aa	69	2e-24	57.14	12	PREDICTED: vitelline membrane protein Vm26Aa-like [Ceratitis capitata]	80	3e-31	89.76	2	-	Yes	2.38017	4.15611	0.000649276	0.0426053
C.r_6454	complete	419	Aedes aegypti	aaeg|AAEL006061-PA	8e-85	77	79	Proteasome subunit alpha type-2	44	4e-100	76.76	1	PREDICTED: uncharacterized protein LOC101450880 isoform X1 [Ceratitis capitata]	57	2e-156	96.25	0	-	Yes	3.41837	2.6024	8.46775e-06	0.00142882
C.r_6640	3prime_partial	182	Unknown	-	-	-	-	Chorion protein S18	74	1e-05	37.41	31	skin secretory protein xP2 precursor [Ceratitis capitata]	34	3e-12	87.1	0	Yes	-	7.71353	4.2584	1.31344e-15	2.52098e-12
C.r_6641	3prime_partial	189	Unknown	-	-	-	-	Unknown	-	-	-	-	skin secretory protein xP2 precursor [Ceratitis capitata]	33	4e-12	87.1	0	Yes	-	5.44763	2.36698	1.29159e-09	7.08298e-07
C.r_6648	complete	236	Drosophila melanogaster	dmel|FBpp0087258	7e-41	39	90	Trypsin theta	89	2e-48	39.74	19	PREDICTED: trypsin-like [Ceratitis capitata]	99	3e-134	86.81	0	Yes	-	3.17337	2.93383	2.11525e-05	0.00279996
C.r_6856	5prime_partial	118	Unknown	-	-	-	-	Unknown	-	-	-	-	unknown [Ceratitis capitata]	33	1e-11	76.92	0	Yes	Yes	4.16884	7.49038	2.15836e-08	7.89087e-06
C.r_6857	5prime_partial	124	Unknown	-	-	-	-	Unknown	-	-	-	-	unknown [Ceratitis capitata]	31	1e-11	76.92	0	Yes	Yes	3.64382	3.93308	1.03538e-06	0.000230409
C.r_6893	complete	111	Unknown	-	-	-	-	Streptogramin A acetyltransferase	77	0.13	30.69	17	hypothetical protein FF38_13456 [Lucilia cuprina]	68	1.4	33.73	18	-	-	4.2236	3.07088	9.45125e-08	3.15487e-05
C.r_6959	complete	137	Ixodes scapularis	isca|EEC02656	8e-75	100	100	Histone H3.3	99	1e-93	100	0	PREDICTED: LOW QUALITY PROTEIN: histone H3.3 [Felis catus]	99	1e-91	100	0	-	-	6.29031	3.64522	2.53032e-12	3.5321e-09
C.r_7072	complete	210	Shigella flexneri 2a str. 301	sfle|NP_709108	1e-117	99	100	50S ribosomal protein L3	99	6e-147	99.04	0	MULTISPECIES: 50S ribosomal protein L3 [Proteobacteria]	99	8e-146	100	0	-	-	2.37289	3.3658	0.000777934	0.0479726
C.r_7117	3prime_partial	330	Yersinia enterocolitica subsp. enterocolitica 8081	yent|YP_001005857.1	1e-109	62	95	Outer membrane protein F	95	7e-134	63.12	18	porin [Providencia alcalifaciens]	100	0	92.42	0	Yes	-	3.09802	4.13445	1.82229e-05	0.00256709
C.r_7405	complete	250	Drosophila melanogaster	dmel|FBpp0071206	1e-107	70	100	Farnesol dehydrogenase	99	2e-74	46.4	6	PREDICTED: dehydrogenase/reductase SDR family member 11 [Ceratitis capitata]	99	1e-173	93.98	0	-	Yes	2.73954	3.33493	0.000136525	0.0131845
C.r_7470	complete	162	Drosophila melanogaster	dmel|FBpp0076181	1e-49	56	98	Heat shock protein 23	98	7e-60	56.18	22	PREDICTED: heat shock protein 23 [Ceratitis capitata]	94	2e-107	99.34	0	-	-	2.91521	4.74114	4.21542e-05	0.00492493
C.r_7648	5prime_partial	218	Drosophila melanogaster	dmel|FBpp0080908	1e-27	31	97	Trypsin theta	84	7e-32	37.14	27	PREDICTED: trypsin theta-like isoform X1 [Ceratitis capitata]	96	4e-98	80.48	1	Yes	Yes	4.7577	4.26939	1.6085e-09	8.23283e-07
C.r_7786	complete	999	Unknown	-	-	-	-	RNA-directed RNA polymerase	99	0	86.67	0	protein A [Flock house virus]	99	0	86.67	0	-	Yes	-3.27087	18.564	4.41237e-06	0.000826244
C.r_7978	5prime_partial	259	Drosophila melanogaster	dmel|FBpp0073754	1e-72	51	100	Venom allergen 3	80	7e-21	30.77	19	PREDICTED: uncharacterized protein LOC101458341 [Ceratitis capitata]	90	4e-130	76.82	0	Yes	Yes	3.14988	4.54378	1.21198e-05	0.001861
C.r_8072	internal	277	Drosophila melanogaster	dmel|FBpp0073652	3e-64	49	95	Vitellogenin-1	95	7e-122	69.17	4	PREDICTED: vitellogenin-1-like [Ceratitis capitata]	89	7e-148	91.5	0	Yes	-	3.35834	5.86686	3.12938e-06	0.000608249
C.r_8435	3prime_partial	161	Escherichia coli str. K-12 substr. W3110	ecol|AP_004482	1e-90	98	100	50S ribosomal protein L5	100	4e-115	100	0	MULTISPECIES: 50S ribosomal protein L5 [Pectobacterium]	100	5e-97	100	0	-	-	2.7148	2.9612	0.00018456	0.0165726
C.r_8723	5prime_partial	1911	Unknown	-	-	-	-	Replicase polyprotein	78	2e-160	39.88	39	nonstructural polyprotein [Goose dicistrovirus]	98	0	43.77	110	-	Yes	6.89056	16.5448	2.86973e-16	7.34411e-13
C.r_8724	complete	894	Unknown	-	-	-	-	Structural polyprotein	98	2e-163	35.94	143	putative capsid precursor [Empeyrat virus]	95	0	56.7	33	-	-	6.71964	15.1871	9.20999e-16	2.02028e-12
C.r_8805	5prime_partial	191	Drosophila melanogaster	dmel|FBpp0074589	1e-53	61	96	Synaptoporin	31	0.4	38.1	6	PREDICTED: uncharacterized protein LOC101462085 [Ceratitis capitata]	92	1e-107	99.43	0	-	Yes	2.45415	3.95312	0.000469619	0.0338544
C.r_8865	internal	140	Unknown	-	-	-	-	Protein translocase subunit SecA	29	0.32	38.64	4	PREDICTED: RNA-binding protein 10-like isoform X2 [Esox lucius]	31	0.085	44.44	2	-	-	4.94548	5.50886	2.48227e-10	1.61774e-07
C.r_8942	3prime_partial	290	Yersinia enterocolitica subsp. enterocolitica 8081	yent|YP_001008043.1	1e-167	100	100	DNA-directed RNA polymerase subunit alpha	99	0	100	0	DNA-directed RNA polymerase subunit alpha [Enterobacter hormaechei]	99	0	100	0	-	-	2.58508	3.96813	0.000252461	0.0211031
C.r_9055	internal	179	Drosophila melanogaster	dmel|FBpp0078584	3e-11	40	98	Eukaryotic translation initiation factor 3 subunit A	100	2e-14	41.53	94	PREDICTED: eukaryotic translation initiation factor 3 subunit A [Ceratitis capitata]	99	3e-54	86.39	12	-	-	3.46268	2.37489	7.98533e-06	0.00139335
C.r_9109	complete	188	Unknown	-	-	-	-	Translation initiation factor 2 subunit gamma	34	1.7	32.84	7	PREDICTED: uncharacterized protein LOC101452210 [Ceratitis capitata]	99	7e-122	90.37	0	Yes	Yes	2.72985	3.30234	0.0001474	0.0140579
C.r_9189	complete	173	Drosophila melanogaster	dmel|FBpp0071354	1e-67	70	97	Vitellogenin-1	97	2e-91	77.25	0	PREDICTED: vitellogenin-1-like [Ceratitis capitata]	99	2e-116	96.49	0	-	-	3.31581	5.04716	4.51826e-06	0.000835878
C.r_9276	complete	974	Drosophila melanogaster	dmel|FBpp0070809	0	71	94	Uncharacterized family 31 glucosidase KIAA1161	58	7e-69	28.17	30	PREDICTED: uncharacterized family 31 glucosidase KIAA1161 isoform X1 [Ceratitis capitata]	99	0	96.09	13	-	Yes	4.12448	3.30798	1.24611e-07	3.82679e-05
C.r_9324	internal	1051	Apis	apis|XP_001942996	1e-148	35	84	Pol polyprotein	12	0.001	27.05	7	PREDICTED: uncharacterized protein LOC108361533 isoform X2 [Rhagoletis zephyria]	99	0	43.71	47	-	-	2.54315	5.99359	0.000252208	0.0211031
C.r_9338	5prime_partial	278	Drosophila melanogaster	dmel|FBpp0085988	7e-19	34	58	Protein TsetseEP	62	0.16	25.43	8	PREDICTED: uncharacterized protein LOC101449144 [Ceratitis capitata]	91	3e-135	74.81	14	-	-	3.95201	5.03043	1.17358e-07	3.67763e-05
C.r_9420	3prime_partial	248	Drosophila melanogaster	dmel|FBpp0085987	2e-29	35	75	Protein TsetseEP	55	0.12	22.63	0	PREDICTED: uncharacterized protein LOC101463279 [Ceratitis capitata]	98	1e-134	87.7	1	Yes	-	10.8959	5.53233	4.47356e-21	1.71729e-17
C.r_9515	complete	317	Drosophila melanogaster	dmel|FBpp0077356	2e-94	55	96	Uridine phosphorylase 1	95	3e-76	43.38	17	PREDICTED: uridine phosphorylase 1 isoform X1 [Ceratitis capitata]	99	0	96.52	0	-	-	2.75777	2.72844	0.00015468	0.0145305
C.r_9645	5prime_partial	195	Drosophila melanogaster	dmel|FBpp0087788	2e-62	62	99	Peptidoglycan-recognition protein SC2	93	5e-76	61.2	2	PREDICTED: peptidoglycan-recognition protein SC2-like [Ceratitis capitata]	94	2e-98	85.41	1	-	Yes	3.26295	5.56393	5.56249e-06	0.000993163
C.r_9648	5prime_partial	193	Drosophila melanogaster	dmel|FBpp0087788	5e-67	66	100	Peptidoglycan-recognition protein SC2	95	2e-82	65.41	2	PREDICTED: peptidoglycan-recognition protein SC2-like isoform X1 [Bactrocera cucurbitae]	95	4e-89	75.14	1	-	Yes	2.48032	6.06657	0.00034395	0.0263775
C.r_9663	complete	473	Drosophila melanogaster	dmel|FBpp0088174	0	90	100	NADH dehydrogenase [ubiquinone] iron-sulfur protein 2, mitochondrial	96	0	77.19	6	PREDICTED: NADH-ubiquinone oxidoreductase 49 kDa subunit [Ceratitis capitata]	99	0	99.15	0	Yes	-	4.55635	2.48378	3.97872e-08	1.42077e-05
C.r_9665	complete	431	Unknown	-	-	-	-	Capsid protein alpha	37	9e-21	35.62	5	capsid precursor protein [Wuhan nodavirus]	83	1e-64	38.65	29	-	-	-2.92885	16.0337	3.02029e-05	0.00368067
C.r_9666	complete	431	Unknown	-	-	-	-	Capsid protein alpha	37	9e-21	35.62	5	capsid precursor protein [Wuhan nodavirus]	83	1e-64	38.65	29	-	-	-2.93231	16.0336	2.96354e-05	0.00366977
C.r_9667	5prime_partial	134	Unknown	-	-	-	-	Cytidylate kinase	47	1.7	31.43	11	hypothetical protein [Weissella cibaria]	52	1.4	28.57	0	-	-	-3.28223	15.2963	4.13321e-06	0.000783525
C.r_9680	complete	541	Drosophila melanogaster	dmel|FBpp0071116	0	74	96	Thioredoxin reductase 1, mitochondrial	96	0	74.23	13	PREDICTED: thioredoxin reductase 2, mitochondrial isoform X1 [Ceratitis capitata]	99	0	97.77	0	-	-	3.13051	5.32698	1.19638e-05	0.001861
C.r_9908	5prime_partial	176	Caenorhabditis briggsae AF16	cbri|WBGene00035980	5e-43	42	98	Transposable element Tc1 transposase	98	4e-50	43.02	0	PREDICTED: transposable element Tcb1 transposase isoform X2 [Drosophila bipectinata]	78	4e-51	58.7	0	-	Yes	5.58278	6.21371	3.72778e-12	4.12284e-09
C.r_9909	3prime_partial	152	Caenorhabditis briggsae AF16	cbri|WBGene00030500	1e-15	38	78	Transposable element Tc1 transposase	60	7e-12	37.11	6	PREDICTED: uncharacterized protein LOC105850169 [Hydra vulgaris]	99	2e-27	42.76	2	-	-	7.59533	5.69231	7.04221e-17	2.16266e-13
C.r_9910	5prime_partial	106	Unknown	-	-	-	-	Protein broad-minded	31	1.8	39.39	0	PREDICTED: dymeclin [Dufourea novaeangliae]	61	5	36.36	3	-	Yes	7.36018	4.22187	4.47078e-15	7.62765e-12
C.r_9987	complete	773	Drosophila melanogaster	dmel|FBpp0087859	0	70	99	CSC1-like protein 1	96	1e-127	32.33	96	PREDICTED: CSC1-like protein 1 [Ceratitis capitata]	99	0	97.93	0	-	Yes	4.17147	3.22889	1.17045e-07	3.67763e-05
